# Supplementary material for: Widen the Applicability of a Convolutional Neural-Network-Assisted Glaucoma Detection Algorithm of Limited Training Images across Different Datasets
Source: Biomedicines. 2022 Jun 3;10(6):1314. doi: 10.3390/biomedicines10061314 (PMC9219722; doi:10.3390/biomedicines10061314)
Supplement: Supplementary file 1 [file biomedicines-10-01314-s001.zip]

Archive with 1 entries (1 files):
- biomedicines-1727078-supplementary.pdf
